# Supplementary material for: Determinants of species-specific utilization of ACE2 by human and animal coronaviruses
Source: Commun Biol. 2023 Oct 17;6:1051. doi: 10.1038/s42003-023-05436-3 (PMC10582019; doi:10.1038/s42003-023-05436-3)
Supplement: Supplementary file 4 — Supplementary Data 1 [file 42003_2023_5436_MOESM4_ESM.xlsx]

## Sheet: Figure 2
										Fig. 2a		Vector	Human	Pangolin	Palm civet	Raccoon dog	Ferret	Pig	Camel	Rf bat	Ra bat
											CTRL	8	13	11	12	11	23	17	20	7	10
												13	18	13	11	19	34	28	23	17	18
												15	12	11	20	17	26	23	24	40	26
											Hu-1	99	731	868	693	845	671	1244	735	246	1066
												81	856	920	770	944	604	1311	826	258	993
												86	851	883	781	921	768	1440	943	298	977
											Delta	242	1104	1064	977	1083	1218	2037	1400	909	1169
												241	1231	1012	1054	1044	1129	1946	1409	1043	1156
												246	1198	1022	981	986	1204	2090	1257	998	1325
											BA.1	172	806	841	806	894	842	1709	1090	830	924
												185	768	1014	907	938	822	1868	1082	1001	1001
												200	1055	957	939	1056	916	1635	1181	1080	975
											BA.2	112	990	825	1103	1201	813	2150	1268	1007	1323
												140	1027	794	1119	1232	805	1996	1366	869	1222
												158	1064	792	1164	1170	834	2184	1195	866	1276
											BA.4/5	514	2225	1994	1854	2021	2063	3396	2503	480	2467
												493	2097	1914	1888	2031	2111	3542	2615	475	2285
												473	2183	1979	2070	2203	2246	3383	2692	487	2531
											Hu-1	104	743	841	573	703	376	835	676	74	563
												73	636	854	473	705	385	938	712	61	433
												89	623	907	436	655	391	1015	728	63	690
											XBB.1	227	1718	561	1068	1327	832	2026	1839	130	1546
												246	1498	556	944	1792	814	1899	1582	131	1230
												187	1861	634	1185	1900	912	2266	1761	143	1289
											XBB.1.5	398	1798	953	1373	1739	1059	1951	1907	233	1260
												399	1709	980	1287	1820	1201	2265	1983	267	1551
												330	1500	870	1212	1930	1072	1769	1948	269	1834
										Fig. 2b
										Fig. 2c
												vec									Rf ACE2									Ra ACE2									hACE2
											VSVΔG	4	0	14	4	6	1	1	4	0	0	3	0	2	1	4	2	2	3	2	1	0	2	3	2	2	8	6	4	1	4	4	6	3	10	10	4
											WT	18	16	23	15	13	22	18	18	19	204	220	194	230	222	227	95	67	87	311	297	299	379	388	432	471	467	469	603	567	549	506	541	518	573	566	590
											Δ69-70	16	19	24	17	32	38	16	22	30	284	302	295	279	231	277	94	122	112	392	406	385	529	536	496	565	635	586	714	621	585	639	565	643	663	688	724
											L452R	29	19	19	14	20	15	51	18	22	247	301	284	261	270	264	115	81	94	384	409	381	443	508	491	586	632	669	624	648	618	620	641	597	681	752	638
											F486V	6	17	13	14	15	10	9	11	32	132	152	110	138	145	135	71	45	51	329	313	316	495	472	467	603	522	686	581	552	546	506	580	623	552	573	678
											R493Q	20	27	18	20	20	19	18	26	52	22	32	26	29	23	25	28	15	23	236	224	227	293	268	295	303	398	366	344	364	381	348	324	294	402	394	342
											BA.5	74	54	72	65	63	55	43	65	75	83	79	61	79	69	79	65	60	66	568	512	549	655	683	671	728	770	754	807	915	1001	880	933	788	865	957	925
										Fig. 2e
												vec	WT	L24R	K27I	D31N	S34H	N38D	H41Y	F83Y	S84P	S387T	RaACE2	hACE2
												466	465	454	662	1394	443	707	1551	406	563	355	1715	1544
												538	442	501	729	1416	418	763	1560	423	492	408	1777	1446
												549	521	416	742	1433	357	701	1499	503	511	439	1749	1482
												512	428	431	745	1525	410	609	1655	398	570	400	1738	1502
												531	456	430	697	1165	452	686	1397	559	598	416	1731	1530
												502	445	452	680	1062	394	628	1389	470	603	429	1644	1557

## Sheet: Figure 3
										Fig. 3a	upper		Vector	Human	Pangolin	Palm civet	Raccoon dog	Ferret	Pig	Camel	Rf bat	Ra bat
												SCoV-1 QXC2	14	237	387	197	297	424	711	484	15	392
													25	328	361	268	247	412	670	523	21	465
													33	335	438	293	326	484	771	562	40	474
												SCoV-1 TOR2	120	919	1276	843	849	1233	2000	1503	67	1243
													114	1050	1504	1042	1075	1287	1879	1602	71	1264
													112	1204	1482	1075	1126	1473	2003	1701	74	1445
												Civet 007	17	2032	734	2501	1456	1932	3645	2393	31	3523
													8	2312	642	2873	1447	2174	3742	2739	16	3551
													14	2424	795	2760	1629	2180	3908	2695	14	3525
												Rs3367	68	2607	2200	932	2263	627	2342	1813	44	1730
													31	2064	2083	851	1959	580	2550	1518	28	2122
													45	2268	2282	916	2127	710	2701	1769	52	1635
												BtKY72	6	18	6	630	14	24	79	2404	3157	4044
													12	17	5	720	14	21	127	2651	3804	4147
													17	24	8	591	14	12	158	2312	3567	4086
												BM48-31/2008	82	39	46	33	27	30	33	55	35	42
													78	50	58	31	36	29	33	53	38	37
													99	59	67	56	50	50	57	54	33	37
											lower	SCoV2 Hu-1	99	731	868	693	845	671	1244	735	246	1066
													81	856	920	770	944	604	1311	826	258	993
													86	851	883	781	921	768	1440	943	298	977
												RaTG13	18	588	15	169	766	104	572	572	102	385
													13	703	7	145	696	100	562	584	80	458
													13	579	22	152	690	127	620	594	65	481
												RaTG13 (T403R)	10	2115	867	735	2020	1197	2905	2259	1301	2177
													13	2175	789	773	2004	1265	2954	2565	1217	2151
													17	2104	881	840	2286	1458	2814	2795	1351	2096
												GX-P1E	12	399	612	33	315	133	710	380	10	201
													13	449	609	33	380	155	734	368	7	248
													8	516	689	37	411	156	680	418	8	185
												Rc-o319	11	11	16	12	17	11	21	15	14	67
													14	20	12	9	8	11	15	13	14	90
													8	12	12	8	9	11	18	10	9	72
												Rm1	9	12	6	6	13	17	6	5	19	11
													14	18	13	7	12	9	18	14	11	7
													10	23	6	8	14	14	23	14	11	14
										Fig. 3b
											RaTG13		Vector				Human				Pangolin				Palm civet				Camel				Common raccoon dog				Ferret				Rf bat				Pig				Ra bat
												3	0	0	0	0	0	0	0	0	0	0	0	0	0	0	0	0	0	0	0	0	0	0	0	0	0	0	0	0	0	0	0	0	0	0	0	0	0
												6	0	0	1	0	16	11	10	1	0	0	0	0	2	1	1	1	14	7	3	4	26	19	11	11	0	3	0	0	0	0	0	1	3	4	2	6	2
												9	7	0	4	1	57	91	38	43	1	1	1	0	10	10	3	9	73	58	15	24	140	102	80	78	7	12	5	5	8	4	0	5	35	28	17	24	37
												12	8	2	5	2	115	140	77	72	1	2	2	4	18	34	16	19	124	113	55	43	219	179	142	131	20	18	9	11	14	11	3	8	68	50	42	47	76
												15	13	3	8	5	160	168	118	102	1	2	4	6	28	46	24	27	154	139	74	60	262	219	201	173	18	21	21	13	23	20	4	8	90	74	54	60	103
												18	13	4	10	5	179	199	137	122	1	2	5	6	32	52	27	28	175	165	90	61	299	237	236	210	19	23	30	16	27	25	5	10	104	87	71	71	126
												21	13	4	9	6	191	207	152	138	4	2	6	7	39	59	30	29	184	187	99	73	321	244	256	219	25	25	33	16	31	28	7	14	118	96	81	75	130
												24	13	4	11	7	200	209	160	141	4	2	8	7	37	58	33	29	189	191	101	84	320	255	266	221	27	26	33	15	31	26	7	12	122	102	79	78	136
											RaTG13 (T403R)		Vector				Human				Pangolin				Palm civet				Camel				Common raccoon dog				Ferret				Rf bat				Pig				Ra bat
												3	0	0	0	0	0	0	0	0	0	0	0	0	0	0	0	0	0	0	0	0	0	0	0	0	0	0	0	0	0	0	0	0	0	0	0	0	0
												6	0	1	0	1	99	118	0	56	19	40	5	8	8	18	12	14	121	91	29	50	130	109	84	86	22	18	21	16	22	20	9	3	74	79	26	27	94
												9	2	1	0	2	453	500	254	239	111	149	49	49	149	147	74	89	453	436	156	229	535	488	373	327	180	199	147	135	177	122	50	38	329	395	159	161	393
												12	3	3	0	4	704	748	419	441	178	213	83	71	245	253	125	131	691	684	254	389	776	745	583	506	307	327	254	239	287	222	94	78	603	628	306	302	597
												15	3	3	0	9	798	873	564	563	202	253	110	94	281	304	170	171	811	845	349	505	887	848	720	638	360	392	327	312	386	291	132	113	710	773	413	420	700
												18	5	5	12	9	835	891	625	650	221	261	134	109	309	315	185	191	852	883	417	579	936	905	792	700	392	441	349	356	430	329	150	138	789	818	484	480	764
												21	5	6	12	10	862	902	658	689	234	273	134	112	318	329	194	207	889	918	465	611	946	917	817	738	416	467	362	369	451	349	162	151	834	880	517	510	797
												24	6	8	13	8	866	922	656	672	230	278	139	119	309	329	201	220	894	913	465	626	944	930	820	741	428	481	376	379	458	364	175	163	862	907	542	525	803
													Vector				Human				Pangolin				Palm civet				Camel				Common raccoon dog				Ferret				Rf bat				Pig				Ra bat
											GX-P1E	3	0	0	0	0	0	0	0	0	0	0	0	0	0	0	0	0	0	0	0	0	0	0	0	0	0	0	0	0	0	0	0	0	0	0	0	0	0
												6	0	0	0	0	10	6	6	6	10	9	1	8	0	0	3	9	8	7	3	2	8	3	11	6	2	4	4	4	0	0	1	0	22	11	5	10	3
												9	1	1	0	0	48	56	64	49	76	97	38	53	5	2	34	38	25	44	36	41	52	23	68	76	14	21	25	20	3	3	1	5	100	59	66	82	16
												12	2	2	0	0	105	106	153	105	156	179	119	121	7	5	53	64	58	94	72	82	110	59	133	136	35	49	51	53	6	3	8	6	154	111	138	147	44
												15	2	3	0	15	153	134	222	171	190	240	171	198	15	17	75	87	84	127	118	122	142	94	200	202	49	81	78	86	7	6	15	10	194	161	193	200	59
												18	2	3	0	16	165	154	274	214	216	289	221	243	20	23	95	102	107	144	166	163	161	109	220	242	60	95	105	99	7	8	20	13	214	191	242	253	70
												21	2	4	19	18	177	160	292	231	233	304	244	266	21	26	102	104	113	151	191	183	167	126	249	273	73	100	118	102	7	7	23	15	240	211	263	277	82
												24	2	4	20	18	175	168	307	243	242	307	254	282	23	25	105	109	120	153	208	198	172	133	250	285	81	103	126	109	8	9	24	18	246	225	274	296	89
											Rs3367		Vector				Human				Pangolin				Palm civet				Camel				Common raccoon dog				Ferret				Rf bat				Pig				Ra bat
												3	0	0	0	0	0	0	0	0	0	0	0	0	0	0	0	0	0	0	0	0	0	0	0	0	0	0	0	0	0	0	0	0	0	0	0	0	0
												6	0	1	1	1	102	50	36	29	66	70	20	12	11	6	6	5	32	20	4	4	48	25	44	24	1	3	1	0	0	1	1	0	60	35	16	11	30
												9	4	7	0	18	572	377	242	229	381	410	162	150	107	94	76	52	218	179	67	68	349	276	231	203	59	70	25	25	2	2	6	6	398	274	128	130	254
												12	10	11	16	27	866	654	449	466	681	643	324	304	254	231	144	127	408	402	144	160	615	559	406	388	179	192	62	88	5	4	13	9	675	562	238	270	545
												15	12	12	19	37	969	791	612	626	803	795	421	411	341	317	228	177	540	519	217	246	731	713	551	519	266	301	102	128	10	6	18	17	850	736	354	372	668
												18	12	15	23	41	1009	840	679	729	863	884	522	502	389	374	285	226	594	600	279	296	804	778	644	579	345	367	136	157	11	6	18	15	900	809	441	437	728
												21	13	16	28	45	996	869	711	750	883	895	580	564	411	388	314	242	626	647	305	332	807	809	683	631	375	401	158	179	13	6	21	17	936	860	464	485	759
												24	16	16	27	44	1000	871	741	761	904	919	613	577	416	416	318	259	647	668	325	348	830	818	687	650	389	432	168	196	13	7	23	21	955	885	485	487	780
											BtKY72		Vector				Human				Pangolin				Palm civet				Camel				Common raccoon dog				Ferret				Rf bat				Pig				Ra bat
												3	0	0	0	0	0	0	0	0	0	0	0	0	0	0	0	0	0	0	0	0	0	0	0	0	0	0	0	0	0	0	0	0	0	0	0	0	0
												6	1	1	0	1	0	0	2	0	2	0	0	0	1	5	0	2	81	81	17	10	0	0	1	1	0	0	0	0	87	51	23	21	0	2	5	1	180
												9	3	3	2	2	1	0	7	0	3	4	4	4	20	56	8	16	406	446	96	105	1	2	6	4	1	1	4	2	490	389	144	173	1	5	9	2	817
												12	3	4	3	7	4	0	11	1	4	6	9	5	79	119	31	39	635	656	172	174	4	3	5	4	0	2	7	4	788	645	279	286	5	7	15	4	1128
												15	3	9	4	8	6	0	12	3	4	8	10	6	119	163	48	57	735	742	221	249	4	3	6	6	2	5	10	7	927	789	377	378	6	10	19	8	1245
												18	3	9	8	12	7	0	14	3	4	8	10	8	136	190	62	77	795	807	278	297	4	3	8	8	2	5	10	7	974	868	436	410	7	11	24	10	1283
												21	3	9	11	14	9	0	14	4	4	9	11	7	147	200	67	90	828	839	292	302	5	3	9	9	2	5	10	8	1009	918	446	423	6	13	24	11	1260
												24	4	9	12	16	9	0	15	3	4	9	11	7	152	196	79	97	844	838	299	317	6	3	9	9	2	5	10	8	1007	938	446	432	5	13	27	10	1234
[truncated: 3 more columns]

## Sheet: Figure 4
										Fig. 4a		Vector	Human	Pangolin	Palm civet	Raccoon dog	Ferret	Pig	Camel	Rf bat	Ra bat
											OC43-hCoV	12	10	10	6	14	22	19	10	16	11
												20	16	12	13	18	29	16	12	13	10
												13	9	5	10	13	6	18	26	11	10
											HKU1-hCoV	12	10	10	6	14	22	19	10	16	11
												20	16	12	13	18	29	16	12	13	10
												13	9	5	10	13	6	18	26	11	10
											MERS-CoV	201	187	129	119	155	122	140	141	133	147
												188	167	158	152	173	165	189	171	139	165
												166	151	162	170	183	149	139	177	160	116
											HKU9 batCoV	58	32	38	32	40	28	46	34	25	37
												89	51	38	42	29	24	47	54	29	51
												118	42	72	47	40	63	57	62	48	46
											NL63-hCoV	67	1238	66	1127	1348	50	1749	1558	1306	1325
												64	1330	53	1295	1469	53	2037	1697	1451	1638
												79	1532	41	1212	1588	58	1954	1856	1368	1648
											229E-hCoV	17	23	14	14	13	15	19	18	20	25
												16	16	5	18	18	23	43	18	25	18
												19	20	11	17	24	27	17	24	18	15
										Fig. 4d				interaction energy
												Prozent	t [fs]	WT [eV]	G354H [eV]	G354R [eV]
											0	0	0	-5.98336	-6.83209	-5.17193
											1	0.0243902	243.902	-5.61978	-5.71745	-4.56151
											2	0.0487805	487.805	-6.28156	-7.28976	-5.31311
											3	0.0731707	731.707	-5.87088	-6.1921	-5.80232
											4	0.097561	975.61	-6.67196	-6.52401	-5.73453
											5	0.121951	1219.51	-6.3466	-6.03755	-6.27442
											6	0.146341	1463.41	-6.26235	-6.0891	-6.52848
											7	0.170732	1707.32	-6.33172	-6.83431	-5.97508
											8	0.195122	1951.22	-6.61897	-6.0678	-6.61894
											9	0.219512	2195.12	-6.97763	-5.98403	-5.98217
											10	0.243902	2439.02	-6.72747	-5.8715	-5.57359
											11	0.268293	2682.93	-7.13563	-6.37166	-5.77917
											12	0.292683	2926.83	-7.1575	-5.84022	-5.57436
											13	0.317073	3170.73	-7.52771	-6.07147	-6.09674
											14	0.341463	3414.63	-7.68302	-5.93432	-5.41762
											15	0.365854	3658.54	-7.59626	-6.16643	-6.21471
											16	0.390244	3902.44	-8.342	-6.10127	-5.93163
											17	0.414634	4146.34	-7.8464	-6.17432	-6.03391
											18	0.439024	4390.24	-7.44585	-6.4378	-6.23567
											19	0.463415	4634.15	-7.96415	-7.49993	-7.34183
											20	0.487805	4878.05	-7.90441	-7.45215	-6.72712
											21	0.512195	5121.95	-8.22959	-6.90645	-5.55655
											22	0.536585	5365.85	-8.07333	-7.56819	-6.19519
											23	0.560976	5609.76	-8.56377	-7.45801	-7.48612
											24	0.585366	5853.66	-8.97862	-7.46589	-6.9265
											25	0.609756	6097.56	-8.51086	-7.43818	-6.56453
											26	0.634146	6341.46	-9.28446	-6.94619	-7.11963
											27	0.658537	6585.37	-9.26395	-7.6264	-6.95843
											28	0.682927	6829.27	-8.76066	-7.44427	-6.87897
											29	0.707317	7073.17	-8.52768	-7.50529	-7.48376
											30	0.731707	7317.07	-8.53758	-7.39085	-6.82092
											31	0.756098	7560.98	-8.61924	-7.34119	-6.4386
											32	0.780488	7804.88	-8.88289	-7.71225	-7.27092
											33	0.804878	8048.78	-8.60565	-6.80395	-6.65965
											34	0.829268	8292.68	-9.32317	-6.88111	-6.67444
											35	0.853659	8536.59	-9.06303	-7.07302	-6.89278
											36	0.878049	8780.49	-8.72127	-7.32865	-6.85945
											37	0.902439	9024.39	-8.84363	-7.38275	-7.08552
											38	0.926829	9268.29	-8.38675	-7.39418	-7.19003
											39	0.95122	9512.2	-9.26585	-7.23357	-6.55108
											40	0.97561	9756.1	-9.0028	-7.42406	-6.87677
											41	1	10000	-9.0028	-7.42407	-6.87678

## Sheet: Figure 5
										Fig. 5a	Az/Bt/Bt		SCoV2-Hu-1										SCoV2-Delta										SCoV2-BA.1										SCoV2-BA.2
												10	0	0	0.27894	0.27894	0.223214	0.446429	0.550964	0.550964	0	0	0.162734	0.162734	0	0.15528	0.355556	0.355556	0	0	0	0	0	0.337838	0	0.977199	0	0.395257	0	0.328947	0	0	0.200401	0.400802	0.369004	0	0.176367	0	0
												2.5	1.0989	0.824176	1.3947	0.83682	1.11607	0.892857	2.47934	1.10193	0.25	0.75	0.650936	0.325468	0.465839	0.931677	1.06667	2.84444	0.942655	1.57109	0.327065	0.327065	3.37838	4.39189	0.325733	1.62866	0	1.18577	1.97368	1.97368	0.298954	1.19582	2.60521	2.00401	0.922509	0.738007	0	0.352734	1.02564
												0.625	4.12088	3.57143	2.51046	2.23152	3.57143	4.46429	1.10193	2.47934	2	3.75	18.0635	13.3442	1.70808	0.621118	4.97778	6.4	4.71328	5.02749	3.10711	2.61652	45.2703	44.9324	4.56026	9.12052	7.50988	7.11463	13.8158	15.7895	4.4843	4.78326	23.6473	27.2545	2.95203	3.13653	2.46914	1.41094	10.2564
												0.1563	44.7802	48.9011	4.46304	6.13668	3.79464	4.01786	37.1901	38.0165	4.75	8	88.69	73.7185	9.93789	8.69565	21.5111	13.1556	64.4148	68.8138	18.9698	24.8569	89.8649	94.2568	18.241	27.3616	36.3636	39.1304	45.3947	51.6447	23.0194	30.1943	85.1703	87.1744	13.0996	18.4502	14.9912	18.6949	63.7949
												0.0391	112.912	96.978	44.9093	38.2148	64.9554	59.1518	96.6942	104.408	65.5	72.75	104.963	99.105	85.2485	95.1863	112.711	133.156	105.42	101.335	81.7661	85.0368	93.2432	95.6081	78.8274	76.5472	90.5138	81.8182	85.5263	90.7895	69.0583	56.2033	109.82	91.984	67.8967	72.8782	67.0194	60.6702	100.103
												0.0098	114.56	116.209	115.481	106.276	111.161	101.116	115.703	110.193	100	86	98.6168	104.638	99.8447	115.062	129.956	124.978	101.807	104.478	100.572	104.334	110.473	92.9054	98.3713	92.5081	113.439	128.063	103.947	97.3684	76.5321	96.2631	93.5872	102.004	116.421	97.6015	94.8854	85.8906	106.872
												0.0024	113.462	107.418	117.713	107.671	108.259	106.92	106.061	103.581	90.25	102.25	102.197	104.15	111.801	110.559	121.6	114.667	98.5075	101.65	105.151	101.554	98.9865	109.122	120.521	110.424	122.134	119.763	85.1974	92.7632	90.284	80.4185	104.609	89.5792	121.033	119.742	98.5891	93.8272	98.8718
												0.0006	111.538	105.495	110.739	120.223	112.054	89.9554	109.091	97.5207	97	100.25	95.5248	104.638	107.298	106.832	98.8444	112.889	92.5373	87.1956	101.227	110.057	110.135	109.46	124.756	117.915	108.3	123.715	95.0658	98.3553	89.3871	95.0673	99.3988	103.407	105.166	111.255	92.2399	88.8889	93.1282
												0	99.4506	100.549	101.255	98.7448	95.7589	104.241	104.132	95.8678	91.25	108.75	102.848	97.1522	97.0497	102.95	91.3778	108.622	103.378	96.6222	97.3017	102.698	94.9324	105.068	97.3941	102.606	111.463	88.5375	103.29	96.7105	93.8714	106.129	101.403	98.5972	89.6679	110.332	107.76	92.2399	105.436
													Rs3367										GX-P1E										RaTG13										RaTG13 T403R
												10	0.8542	1.7084	0.4822	1.0608	1.3308	0.9506	0.9919	0.8679	0.094	0.1881	0.9547	0.9547	0	0.7634	0	0	0	0	0	0	0	0.9217	0	0	0	0	0.432	0.432	0	0	0	0	0.3064	0.2043	0	0	0.1225
												2.5	6.8334	4.3929	5.7859	4.0501	5.1331	4.5627	4.8357	4.5877	1.9746	1.5045	6.6826	4.2959	1.9084	0.7634	0.3781	0.7561	0.5479	1.6438	0	0.3623	0	2.765	2.4	1.6	0.8392	1.958	0.8639	1.7279	0.8415	0.8415	0.1246	0	0.3064	0.2043	0.1832	0.2747	1.3472
												0.625	27.5778	35.0214	14.1755	18.6114	16.635	18.4411	25.7905	26.1624	12.6939	12.788	25.7757	31.5036	8.0153	6.8702	2.6465	5.293	9.3151	12.0548	6.5217	6.1594	3.6866	3.2258	5.6	3.7333	3.6364	6.1538	3.0238	3.4557	4.7686	2.805	0.6231	0.9969	0.8172	1.6343	1.6484	1.1905	0.4899
												0.1563	70.6528	72.3612	46.0945	51.2054	51.3308	53.8023	59.6404	69.4358	49.0832	42.4071	55.8473	87.8282	31.2977	28.626	23.0624	21.5501	48.2192	36.7123	33.3333	30.7971	12.4424	14.7465	4.5333	4.8	5.3147	2.7972	7.3434	7.3434	2.5245	2.5245	15.2025	12.8349	2.0429	3.1665	1.1905	1.3736	6.4911
												0.0391	86.6382	94.4478	73.5776	91.7068	84.4106	89.5437	87.5387	78.6113	82.0874	82.9337	101.671	95.9427	86.6412	83.5878	71.4556	68.0529	83.8356	83.8356	67.3913	78.2609	49.3088	64.0553	18.1333	20.2667	17.6224	18.1818	40.1728	41.4687	22.1599	15.7083	79.8754	76.5109	27.477	27.477	29.0293	28.3883	64.7887
												0.0098	90.1769	94.2038	96.9142	98.4571	97.1483	93.0608	96.4662	96.8382	105.407	95.6276	81.1456	92.1241	102.672	111.069	86.2004	95.6522	103.014	92.6027	103.261	103.261	82.0276	90.7834	71.7333	72.8	62.9371	57.9021	71.7063	85.5292	69.8457	68.4432	93.2087	92.8349	93.9734	96.4249	81.044	77.0147	93.0802
												0.0024	96.4002	98.8408	100.579	111.572	101.521	108.46	104.154	98.6981	107.945	99.1067	98.8067	94.5107	116.031	125.954	96.0302	104.726	115.616	104.11	102.899	116.304	110.138	90.7834	102.667	110.133	106.573	96.7832	76.8898	88.9849	91.7251	91.7251	93.9564	92.9595	87.0276	105.005	94.8718	93.7729	100.184
												0.0006	101.159	101.525	100.096	113.308	78.327	98.9544	104.65	93.3664	99.2948	104.654	82.1002	108.353	126.336	115.267	107.751	100.567	117.26	98.6301	110.145	117.391	96.3134	98.6175	89.8667	109.333	95.1049	97.6224	88.9849	93.7365	114.165	111.36	104.673	97.5701	89.8876	115.832	100.092	92.4908	95.5297
												0	104.332	95.6681	97.6856	102.314	98.8593	101.141	95.8462	104.154	105.313	94.6874	97.852	102.148	95.4198	104.58	98.6767	101.323	94.7945	105.206	102.536	97.4638	111.982	88.0184	101.067	98.9333	100.979	99.021	99.784	100.216	89.7616	110.238	99.4393	100.561	84.6782	115.322	98.1685	101.832	95.0398
													Btky72-RaACE2										Btky72-RfACE2
												10	1.9988	1.9988	0.4717	0	0.3096	0.6966	1.3986	1.2821	0.1845	0.5535	1.0929	0.5464	0	0	0.3331	0	0	0.4049	0.2548	0
												2.5	12.6171	12.6171	1.4151	2.2013	3.7152	3.0186	6.2937	5.2448	1.9373	1.3838	2.1858	6.0109	0.4626	0.1542	0.8326	0.8326	1.2146	0.8097	0.2548	0.7643
												0.625	50.8432	48.2199	13.1289	13.0503	14.4737	17.5697	33.7995	31.9347	12.1771	13.2841	10.929	10.929	4.4719	3.5466	3.9967	4.6628	12.9555	9.3117	6.3694	3.5669
												0.1563	85.1968	89.0693	46.5409	58.5692	58.9009	63.3901	75.2914	87.4126	52.3985	51.476	68.306	57.9235	18.6584	22.3593	26.9775	30.4746	42.1053	46.1538	30.3185	29.5541
												0.0391	106.808	102.561	81.4465	96.2264	89.0093	97.6006	92.1911	95.1049	83.0258	81.2731	72.6776	93.4426	57.6715	68.4657	74.9376	72.9392	74.4939	65.587	75.6688	75.414
												0.0098	112.305	99.4379	96.0692	107.626	93.6533	101.316	100.117	106.061	91.3284	91.1439	79.7814	74.3169	89.8998	99.7687	99.0841	92.5895	79.7571	110.121	105.223	99.8726
												0.0024	105.559	115.303	99.8428	102.516	93.6533	102.477	101.515	121.911	96.8635	96.31	94.5355	90.7104	70.0077	78.3346	106.911	96.5862	87.0445	88.664	91.465	120.764
												0.0006	105.809	108.432	96.4623	107.311	99.9226	101.006	101.981	103.496	97.9705	92.7122	96.1749	126.23	108.867	106.862	106.911	108.077	104.049	108.097	109.299	127.388
												0	103.935	96.065	98.1918	101.808	93.2663	106.734	98.0186	101.981	98.3395	101.66	103.279	96.7213	99.9229	100.077	96.4197	103.58	98.7854	101.215	86.6242	113.376
											Bt/Bt/Bt
													SCoV2-Hu-1															SCoV2-Delta															SCoV2-BA.1
												10	0.2366	0.7098	0.2366	0.3805	0.9512	0	0	0	0	0	0	0.2249	0.2613	0	0	0.5405	0.4324	0	0.6648	0.4748	0.095	0	0	0	0	0	0.1989	0.6593	0.5651	0.3768	3.3023	2.7942	3.0483	1.9246	1.2029	2.6464	2.0151
												2.5	2.1293	3.5489	2.6025	0.5707	0.5707	1.1414	1.0925	0.874	1.9665	0.8996	0.6747	3.3733	2.6132	0.784	0.5227	0.5405	0.3243	0.3243	0.1899	0.2849	1.0446	0.3248	0.4331	0	0.6961	0.0994	0.4972	2.449	2.6374	2.6374	17.528	19.814	18.798	3.3681	4.8115	2.4058	1.7632
												0.625	16.088	14.432	19.164	3.4242	5.8973	2.4731	6.3365	8.9585	6.992	4.9475	8.096	7.8711	4.4425	2.6132	4.7038	47.243	43.351	50.378	4.8433	4.5584	0.2849	15.915	3.1397	21.545	5.9662	7.06	6.1651	10.549	9.9843	12.904	62.997	72.904	58.425	22.855	22.855	24.779	41.814
												0.1563	68.612	65.773	47.555	15.409	16.741	23.209	35.397	34.523	31.682	13.268	6.2969	12.144	15.418	20.383	17.509	103.24	89.189	86.162	20.418	34.188	41.69	82.281	84.663	117.47	15.214	13.225	14.816	86.091	45.118	62.072	97.544	86.876	92.972	74.338	63.753	68.565	84.131
												0.0391	87.539	89.905	96.293	62.777	56.88	58.212	100.29	86.526	91.988	29.235	31.709	23.163	63.763	53.049	51.22	103.57	97.514	111.57	79.487	92.972	70.94	116.71	128.83	162.29	62.546	70.6	66.324	82.323	120.85	63.203	97.544	111.01	104.66	87.811	82.759	82.277	102.27
												0.0098	94.637	90.379	102.92	101.97	97.971	105.96	108.59	105.97	93.518	68.366	85.232	67.241	104.01	68.467	96.429	99.676	109.3	88.757	95.916	102.94	100.28	128.73	128.51	108.91	93.47	96.056	85.118	129.32	52.841	89.011	107.71	101.61	119.9	83.721	95.269	105.61	90.176
												0	99.606	87.539	112.85	96.259	103.49	100.25	107.5	102.04	90.459	106.15	98.726	95.127	110.02	107.14	82.84	92.541	95.568	111.89	98.67	104.75	96.581	98.953	104.58	96.463	101.13	106.2	92.675	98.995	109.64	91.366	102.12	96.528	101.35	107.78	91.179	101.04	107.56
													Rs3367															GX-P1E															RaTG13 T403R
												10	1.9602	2.3166	2.8512			6.1123	3.5045	3.0433	3.4122	1.076	0.598	0.239	1.12	1.12	1.49	0.819672	1.22951	0	0.4115	1.6461	0.4115	2.5496	0.8499	0.4249	0.8584	0	0	0	0	0	0.0938	0.0938	0.0938	0.0914	0.0914	0	0
												2.5	17.464	17.464	17.464	7.9295	7.5165	8.3425	11.712	15.493	11.712	3.466	3.108	1.793	2.739	6.72	2.99	1.22951	2.86885	2.45902	0.4115	0.823	1.6461	0.8499	2.1246	0.4249	0.8584	0.4292	0.4292	0.3927	0.3927	0.7853	1.3133	0.469	1.5009	0.5483	1.0052	0.6397	0.6783
												0.625	61.568	53.816	55.866	45.677	51.046	32.792	59.668	53.581	59.76	17.211	18.884	19.004	20.913	24.15	27.26	6.55738	15.5738	8.60656	4.1152	4.9383	3.2922	17.422	8.0737	22.946	2.1459	3.0043	3.0043	1.178	3.9267	3.534	5.0657	4.7842	7.0357	4.2949	4.6604	3.838	5.0388
												0.1563	92.931	81.616	86.338	62.28	66.657	59.637	95.727	97.571	97.387	42.55	40.757	35.498	56.639	47.3	48.3	52.8689	65.1639	66.3934	36.626	35.803	48.56	42.918	51.416	54.816	10.3	9.8712	10.73	6.6754	12.565	12.958	22.233	21.295	24.953	16.357	17.91	22.571	20.446
												0.0391	96.852	102.73	99.881	85.573	84.747	87.307	97.571	102	97.387	84.143	74.104	74.94	90.622	85.89	86.51	65.1639	60.6557	56.1475	56.379	66.255	72.428	79.887	56.516	82.011	42.919	42.919	42.489	27.487	40.838	41.623	76.548	75.047	86.304	63.6	57.112	61.042	58.624
												0.0098	98.099	89.278	96.228	92.511	95.319	102.42	102.37	97.756	101.63	95.259	84.502	98.367	101.7	95.73	98.34	90.9836	80.3279	103.279	87.243	82.716	102.88	100.71	67.989	72.663	73.391	65.236	75.107	76.571	58.115	71.859	99.437	98.218	96.06	80.323	89.369	102.8	87.5
												0	101.22	107.63	91.149	98.541	104.82	96.641	99.324	102.37	98.309	98.964	93.705	107.33	104.07	104.19	91.74	93.4426	106.967	99.5902	107	102.47	90.535	83.711	120.68	95.609	113.3	88.412	98.283	109.16	96.597	94.241	103.85	95.028	101.13	97.045	105.45	97.502	103
													Btky72-RaACE2															Btky72-RfACE2
												10	1.8065	2.0645	3.7419	8.5762	8.0157	10.034	7.3407	4.3816	5.6335	1.4623	0.4499	0.5624	1.479	1.1377	0.4551	0.1028	0.3083	0.2056	0.3691	0.4614	0.2768	0.7521	0.3761	0.4701	0	0	0	0.3538	0.3538	0
												2.5	8.2581	10.516	10.258	29.26	30.213	29.596	18.665	25.095	14.738	4.7244	3.2621	4.387	4.4369	4.3231	3.6405	0	2.2611	1.0278	5.7213	1.2919	2.5838	3.4785	2.3504	2.4444	0.925	0.925	0.3083	1.0613	0.3538	0
												0.625	44.516	45.742	52.323	73.935	79.428	73.094	76.878	78.3	81.203	15.186	14.961	16.873	23.436	20.819	24.687	18.705	3.2888	12.539	17.625	22.516	39.68	18.145	21.999	33.845	4.9332	3.6999	7.0915	10.259	5.6604	5.6604
												0.1563	92.645	98.323	91.097	99.215	101.57	102.41	104.99	103.74	105.79	51.856	44.994	46.569	55.176	72.696	61.775	42.24	74.306	81.398	88.034	61.55	83.144	83.673	81.793	76.528	35.457	26.516	18.808	36.439	23.703	41.392
												0.0391	105.55	103.94	104.97	115.81	110.37	111.21	114.83	110.68	111.19	87.627	78.29	85.377	79.977	89.42	88.851	89.723	66.598	40.082	115.16	98.277	99.108	104.36	108.77	100.6	78.931	70.606	57.657	81.368	59.434	73.585
												0.0098	96.194	109.1	84.71	110.59	111.21	100.22	110.68	113.69	107.78	83.015	98.538	88.077	86.803	86.576	103.53	97.533	79.445	93.011	102.43	105.29	106.77	111.5	68.913	76.246	96.506	113.16	73.998	89.505	91.274	96.226
												0	89.032	94.323	116.65	100.84	105.89	93.274	101.46	99.583	98.957	102.59	98.988	98.425	101.93	102.5	95.563	97.02	106.37	96.608	99.846	99.385	100.77	98.715	105.2	96.083	106.99	91.264	101.75	104.36	105.42	90.212
										Fig. 5b
											Az/Bt/Bt		D1	D4	D7	D8	D9	Average
												Hu-1	0.1546	0.03328	0.05474	0.1475	0.08464	0.094952
												Delta	0.3501	0.1253	0.1354	0.2441	0.1237	0.19572
												BA.1	0.6425	0.1264	0.1236	0.2276	0.15	0.25402
												BA.2	0.4392	0.08161	0.1016	0.2406	0.1548	0.203562
												BA.4/5	0.7831	0.1563	0.1573	0.4636	0.3685	0.38576
												XBB.1	3.279	2.399	2.397	3.893	2.956	2.9848
												XBB.1.5	9.486	2.45	2.487	3.401	3.3	4.2248
												RaTG13	0.07791	0.004998	0.02657	0.05472	0.009971	0.034834
												TG13 T403R	0.1376	0.03206	0.04258	0.1057	0.04552	0.072692
												GX-P1E	0.3683	0.107	0.1018	0.1637	0.1098	0.17012
												Rs3367	0.4039	0.1871	0.2163	0.3605	0.1884	0.27124
												Btky72(Rf)	0.3116	0.09461	0.1274	0.1832	0.1153	0.166422
												Btky72 (Ra)	0.6001	0.2046	0.2658	0.4673	0.2528	0.35812
											Bt/Bt/Bt		Donor 33	Donor 34	Donor 36	Donor 37	Donor 38	Average
												Hu-1	0.2181	0.03715	0.1074	1.26e-06	0.04495	0.08152
												Delta	0.5867	0.09388	0.2416	0.06065	0.2365	0.243866
												BA.1	0.8544	0.3041	0.5794	0.1342	0.08828	0.392076
												BA.2	0.2768	0.07751	0.5139	0.08109	0.07383	0.204626
												BA.4/5	1.39	0.2974	1.01	0.1518	0.3103	0.6319
												XBB.1	13.17	3.247	6.123	2.563	3.133	5.6472
												XBB.1.5	8.283	3.246	3.618	2.959	3.285	4.2782
												RaTG13	0.05113	0.01929	0.02439	4.23e-05	0.00463	0.019896
												TG13 T403R	0.07927	0.0534	0.05521	0.01146	0.04251	0.04837
												GX-P1E	0.2679	0.09277	0.2199	0.04331	0.0291	0.130596
												Rs3367	0.8159	0.4187	0.7184	0.1128	0.1623	0.44562
												Btky72(Rf)	0.3014	0.3028	0.3714	0.07	0.09073	0.227266
												Btky72 (Ra)	0.5721	1.074	0.9781	0.1663	0.2722	0.61254
										Fig. 5c
													IC50 AZ-2xBt sera (%)	IC50 3xBt sera (%)
												Hu-1	0.094952	0.08152
												Delta	0.19572	0.243866
												BA.1	0.25402	0.392076
												BA.2	0.203562	0.204626
												BA.4/5	0.38576	0.6319
												XBB.1	2.9848	5.6472
												XBB.1.5	4.2248	4.2782
												RaTG13	0.034834	0.019896
												TG13 T403R	0.072692	0.04837
												GX-P1E	0.17012	0.130596
												Rs3367	0.27124	0.44562
												Btky72(Rf)	0.166422	0.227266
												Btky72 (Ra)	0.35812	0.61254
[truncated: 58 more columns]

## Sheet: Figure 6
										Fig. 6a		VSVΔG			SCoV2-Hu1			SCoV2-Delta			SCoV2-BA.1			SCoV2-BA.2			SCoV2-BA.4/5			XBB.1			XBB.1.5			SCoV1			TOR2			Civet007			Rs3367			RaTG13
											Vector	8	13	15	99	81	86	242	241	246	172	185	200	112	140	158	514	493	473	226	245	186	397	398	329	14	25	33	120	114	112	17	8	14	68	31	45	18	13
											Human	13	18	12	731	856	851	1104	1231	1198	806	768	1055	990	1027	1064	2225	2097	2183	1713	1494	1856	1793	1705	1496	237	328	335	919	1050	1204	2032	2312	2424	2607	2064	2268	588	703
											Pangolin	11	13	11	868	920	883	1064	1012	1022	841	1014	957	825	794	792	1994	1914	1979	559	555	632	951	978	868	387	361	438	1276	1504	1482	734	642	795	2200	2083	2282	15	7
											Palm civet	12	11	20	693	770	781	977	1054	981	806	907	939	1103	1119	1164	1854	1888	2070	1065	941	1182	1370	1284	1209	197	268	293	843	1042	1075	2501	2873	2760	932	851	916	169	145
											Raccoon dog	11	19	17	845	944	921	1083	1044	986	894	938	1056	1201	1232	1170	2021	2031	2203	1324	1788	1895	1735	1816	1925	297	247	326	849	1075	1126	1456	1447	1629	2263	1959	2127	766	696
											Ferret	23	34	26	671	604	768	1218	1129	1204	842	822	916	813	805	834	2063	2111	2246	830	812	910	1057	1198	1069	424	412	484	1233	1287	1473	1932	2174	2180	627	580	710	104	100
											Pig	17	28	23	1244	1311	1440	2037	1946	2090	1709	1868	1635	2150	1996	2184	3396	3542	3383	2021	1894	2261	1946	2260	1765	711	670	771	2000	1879	2003	3645	3742	3908	2342	2550	2701	572	562
											Camel	20	23	24	735	826	943	1400	1409	1257	1090	1082	1181	1268	1366	1195	2503	2615	2692	1835	1578	1757	1902	1978	1943	484	523	562	1503	1602	1701	2393	2739	2695	1813	1518	1769	572	584
											Rf bat	7	17	40	246	258	298	909	1043	998	830	1001	1080	1007	869	866	480	475	487	130	130	142	233	266	269	15	21	40	67	71	74	31	16	14	44	28	52	102	80
											Ra bat	10	18	26	1066	993	977	1169	1156	1325	924	1001	975	1323	1222	1276	2467	2285	2531	1542	1227	1286	1257	1547	1830	392	465	474	1243	1264	1445	3523	3551	3525	1730	2122	1635	385	458
[truncated: 43 more columns]

## Sheet: S1
										Fig. S1a
										Fig. S1b

## Sheet: S2
										Fig. S2	Upper	Hu-1		Vector				Human				Pangolin				Palm civet				Camel				Common raccoon dog				Ferret				Rf bat				Pig
													3	0	0	0	0	0	0	0	0	0	0	0	0	0	0	0	0	0	0	0	0	0	2	0	0	0	0	0	0	0	0	0	0	0	0	0	0
													6	1	0	0	0	36	29	14	16	29	30	13	12	12	30	14	13	10	22	7	0	20	29	21	26	9	7	5	4	8	7	2	3	41	24	18	19
													9	8	0	0	0	167	152	117	109	128	151	78	92	93	127	92	67	65	96	50	49	79	91	135	127	39	37	44	22	14	18	10	8	173	102	110	127
													12	15	0	0	0	256	257	224	221	223	244	178	191	161	219	169	140	166	196	132	107	181	211	274	236	100	86	89	57	20	23	17	20	328	179	213	238
													15	22	0	0	14	308	336	339	290	274	317	257	251	207	281	246	202	234	264	186	152	242	263	382	349	154	123	109	86	32	35	28	22	416	260	310	323
													18	26	0	8	22	333	364	407	350	305	345	313	318	221	303	294	238	274	304	224	204	273	294	463	396	176	138	128	111	38	46	31	27	476	308	378	407
													21	30	3	36	29	338	369	449	405	322	352	354	353	227	318	319	267	293	326	255	223	290	304	494	419	187	153	136	126	42	51	30	29	513	363	414	432
													24	30	6	38	35	352	370	467	422	331	358	382	371	238	320	328	279	292	335	275	242	304	306	518	427	187	161	151	139	52	55	35	34	514	376	431	447
												Delta		Vector				Human				Pangolin				Palm civet				Camel				Common raccoon dog				Ferret				Rf bat				Pig
													3	0	0	0	0	0	0	0	0	0	0	0	0	0	0	0	0	0	0	0	0	0	0	0	0	0	0	0	0	0	0	0	0	0	0	0	0
													6	0	8	6	4	46	58	36	36	16	51	26	25	22	14	40	24	19	29	19	18	20	22	38	43	31	8	31	35	4	14	16	7	66	32	47	62
													9	0	26	0	25	237	241	209	214	136	218	163	139	114	89	184	141	92	182	125	94	129	72	182	211	112	85	130	162	31	64	54	48	222	141	247	235
													12	0	52	0	45	369	384	364	371	261	354	321	274	220	174	324	326	214	340	221	221	257	175	354	353	237	187	226	311	92	146	96	79	395	321	409	407
													15	0	65	80	61	425	468	485	501	335	447	445	395	268	232	437	428	317	444	317	309	316	247	493	463	309	267	332	430	134	195	140	114	505	446	560	547
													18	7	71	40	75	473	482	583	565	366	484	524	464	300	260	499	532	400	494	379	382	367	265	588	544	356	303	397	496	153	224	152	137	573	506	661	637
													21	68	80	121	93	483	496	639	612	388	490	563	516	319	276	532	550	431	529	420	426	376	289	622	581	367	327	423	516	177	245	167	152	607	532	692	647
													24	73	81	131	97	484	499	630	643	397	503	570	545	321	276	538	560	451	542	432	449	374	290	627	587	383	334	440	519	183	254	175	163	621	549	715	683
												BA.1		Vector				Human				Pangolin				Palm civet				Camel				Common raccoon dog				Ferret				Rf bat				Pig
													3	0	0	0	0	0	0	0	0	0	0	0	0	0	0	0	0	0	0	0	0	0	0	0	0	0	0	0	0	0	0	0	0	0	0	0	0
													6	4	4	0	0	22	34	0	5	20	14	5	11	17	18	14	10	19	15	8	8	13	24	17	12	4	4	6	3	2	7	2	2	38	22	3	9
													9	17	13	0	0	125	132	0	97	97	93	46	55	103	106	118	115	114	118	78	59	90	103	115	117	16	35	35	20	22	45	26	27	194	172	53	60
													12	25	21	0	0	203	211	188	185	172	164	106	112	162	175	221	220	196	206	153	139	171	205	218	233	49	78	73	57	60	86	55	62	329	287	138	139
													15	30	21	2	39	243	250	257	270	224	201	150	137	185	204	314	321	246	256	213	192	215	248	305	314	82	104	116	97	80	116	90	87	398	373	207	229
													18	32	26	39	44	271	275	307	326	267	218	189	174	212	209	348	357	288	284	265	236	245	263	358	364	96	126	136	114	92	133	109	112	439	410	249	281
													21	35	27	43	48	287	280	346	352	272	228	217	213	222	205	380	373	302	298	281	262	255	271	399	382	102	140	149	129	103	144	113	125	456	445	294	306
													24	36	27	49	48	284	275	360	361	285	237	227	214	220	213	399	387	306	307	292	277	259	278	422	400	107	148	161	134	105	154	121	134	469	453	312	315
												BA.2		Vector				Human				Pangolin				Palm civet				Camel				Common raccoon dog				Ferret				Rf bat				Pig
													3	0	0	0	0	0	0	0	0	0	0	0	0	0	0	0	0	0	0	0	0	0	0	0	0	0	0	0	0	0	1	0	0	0	0	0	0
													6	5	0	3	5	52	58	25	20	31	36	9	9	40	41	26	21	28	26	3	16	26	42	20	20	7	6	6	5	19	23	9	9	51	52	13	9
													9	25	11	17	21	224	221	127	152	131	138	69	66	205	197	155	164	141	170	82	114	190	161	163	146	49	67	37	55	72	93	43	58	254	301	118	141
													12	30	21	35	37	355	347	242	260	221	200	122	134	318	331	266	275	240	317	198	222	313	275	322	297	105	135	88	101	140	182	74	103	404	475	240	276
													15	30	26	54	48	430	414	332	357	268	263	166	198	367	383	389	382	306	393	294	323	373	324	409	389	152	180	118	141	171	219	111	138	502	603	375	390
													18	32	32	68	57	475	437	399	422	302	301	205	221	385	399	464	447	340	430	359	374	399	349	463	447	173	200	156	180	195	244	134	170	541	639	443	465
													21	39	34	83	59	468	443	434	468	320	306	241	234	386	410	475	452	354	432	395	398	405	364	493	483	183	211	165	198	220	261	151	183	581	655	493	490
													24	40	35	84	65	474	450	466	475	328	311	243	248	394	391	494	471	356	432	404	408	404	361	503	489	189	217	169	200	224	268	174	202	601	669	525	517
												BA.5		Vector				Human				Pangolin				Palm civet				Camel				Common raccoon dog				Ferret				Rf bat				Pig
													3	0	0	0	0	0	0	0	0	0	0	0	0	0	0	0	0	0	0	0	0	0	0	0	0	0	0	0	0	0	0	0	0	0	0	0	0
													6	15	22	6	2	192	178	72	66	134	177	65	55	167	208	89	88	117	123	42	50	173	179	77	108	79	67	53	64	7	11	2	9	131	224	61	73
													9	67	72	58	38	648	626	355	337	378	532	216	234	542	604	300	362	441	465	251	277	567	569	426	468	270	312	223	222	39	39	41	36	563	758	323	390
													12	101	101	115	96	881	841	626	627	580	703	355	417	715	795	496	549	719	779	475	506	820	862	713	694	470	539	376	406	60	63	74	84	851	1079	623	651
													15	118	129	147	133	947	912	772	779	693	798	465	540	768	828	615	712	853	886	610	690	908	989	876	873	591	650	493	505	69	72	100	111	989	1168	791	840
													18	132	144	186	167	974	936	857	877	724	835	548	616	769	848	691	791	915	929	701	774	917	1012	976	924	621	693	590	574	82	81	123	125	1049	1175	913	940
													21	143	146	209	178	958	907	893	933	730	844	586	641	775	830	715	803	943	940	716	787	903	1014	977	947	635	714	621	610	83	86	138	148	1066	1183	968	971
													24	145	146	227	182	944	933	900	932	742	846	610	664	761	831	720	795	949	967	727	797	895	999	977	930	649	714	610	615	85	90	134	152	1069	1169	973	972
											Lower	XBB.1		Vector				Human				Pangolin				Palm civet				Camel				Common raccoon dog				Ferret				Rf bat				Pig
													3	0	0	0	0	0	0	0	0	0	0	0	0	0	0	0	0	0	0	0	0	0	0	0	0	0	0	0	0	0	0	0	0	0	0	0	0
													6	5	1	2	3	130	95	125	55	22	14	22	12	74	45	114	53	66	77	81	84	136	143	203	142	18	21	27	16	1	1	1	1	148	126	217	145
													9	33	29	26	17	675	643	739	574	130	115	144	109	438	351	460	394	525	577	535	510	769	783	858	824	221	246	242	180	20	26	16	24	935	882	1028	883
													12	66	67	64	53	1022	1020	1059	970	215	196	237	194	687	591	675	582	863	930	875	833	1062	1131	1174	1217	370	429	410	305	40	48	40	41	1356	1309	1423	1276
													15	84	95	81	71	1174	1249	1225	1153	288	290	324	271	804	682	774	681	1051	1138	1075	1007	1233	1289	1355	1436	503	539	518	410	60	65	63	57	1613	1527	1713	1530
													18	103	109	98	86	1257	1332	1341	1271	353	347	382	332	849	749	836	738	1164	1245	1205	1136	1290	1358	1425	1491	577	621	585	463	73	85	84	67	1719	1660	1837	1646
													21	113	118	108	91	1291	1384	1383	1333	375	367	422	371	851	770	822	732	1183	1240	1255	1182	1276	1348	1448	1496	618	660	621	509	84	92	87	82	1736	1636	1793	1608
													24	113	127	114	99	1281	1351	1353	1342	389	385	431	379	825	754	823	729	1220	1260	1252	1173	1253	1320	1390	1462	624	672	632	515	89	92	90	86	1678	1616	1745	1573
												XBB.1.5		Vector				Human				Pangolin				Palm civet				Camel				Common raccoon dog				Ferret				Rf bat				Pig
													3	0	0	0	0	0	0	0	0	0	0	0	0	0	0	0	0	0	0	0	0	0	0	0	0	0	0	0	0	0	0	0	0	0	0	0	0
													6	3	1	2	1	40	25	36	22	21	6	26	14	71	45	69	29	38	37	69	37	79	60	126	81	23	7	26	20	1	1	2	2	51	53	87	59
													9	35	35	35	22	435	411	448	438	199	184	207	180	534	539	426	362	551	506	679	606	860	768	888	716	269	219	254	265	19	24	33	28	537	624	538	637
													12	89	91	91	92	723	723	748	719	384	360	360	333	808	891	625	629	922	852	1037	955	1264	1168	1196	1011	453	425	413	497	68	76	83	83	862	1048	828	1007
													15	136	152	133	132	925	889	915	910	487	472	483	426	952	1046	703	731	1168	1079	1275	1142	1407	1350	1364	1197	616	580	533	649	98	108	121	136	1082	1299	967	1194
													18	163	182	163	166	1029	990	1014	1003	566	543	534	467	994	1096	745	763	1296	1213	1426	1279	1473	1429	1430	1267	707	689	610	722	122	125	151	156	1186	1389	1104	1335
													21	178	206	189	190	1063	1019	1055	1031	609	565	573	486	960	1049	728	748	1333	1253	1455	1316	1463	1392	1484	1247	724	717	653	756	139	142	165	177	1222	1437	1149	1416
													24	194	212	201	203	1078	1012	1068	1008	617	571	605	496	899	1008	717	734	1337	1277	1459	1307	1436	1365	1444	1236	739	726	674	766	150	152	171	187	1188	1395	1132	1388
[truncated: 4 more columns]

## Sheet: S3
										Fig. S3a	lower		vector																																				hACE2
												SCoV2-Hu-1	0.625	0.289	0.915	1.526	0.496	0.532	0.53	0.349	0.397	0.487	0.671	0.654	0.723	0.392	0.625	0.55	0.469	0.605	0.998	0.557	0.774	0.466	0.33	0.434	0.722	0.424	0.371	0.261	0.48	0.403	0.289	0.455	0.789	0.635	0.381	0.525	21.753
												SCoV2-Delta	1.937	1.395	1.234	2.237	1.742	1.507	1.615	2.152	2.611	1.396	2.498	1.036	2.336	2.124	2.574	2.386	1.908	1.607	1.61	2.42	2.791	2.869	1.3	1.165	1.985	1.76	2.132	1.379	1.429	1.467	1.639	0.985	1.885	1.626	2.555	1.297	58.701
												SCoV2-BA.1	0.209	0.207	0.257	0.209	0.169	0.209	0.304	0.364	1.24	0.169	0.287	0.169	0.169	0.723	0.169	0.273	0.366	0.329	1.016	1.177	0.21	0.186	0.214	0.902	0.169	1.464	0.46	0.169	0.258	0.896	0.214	0.225	0.169	0.917	0.203	0.205	4.975
												SCoV2-BA.2	0.32	0.211	0.258	0.205	0.169	0.45	0.353	0.273	0.259	0.206	0.251	0.241	0.293	0.171	0.286	0.206	0.255	0.211	0.207	0.229	0.271	0.203	0.276	0.598	1.308	0.286	0.202	0.25	0.296	0.278	0.275	0.28	0.217	1.238	0.169	0.244	2.79
												SCoV2-BA.4/5	2.044	0.269	0.244	0.455	0.282	0.307	0.667	0.29	0.251	0.31	0.205	0.413	0.203	0.523	1.572	0.439	0.57	0.634	0.438	0.254	0.296	0.169	0.959	0.795	0.3	0.919	0.26	0.241	1.114	0.319	0.563	0.382	0.407	0.215	1.219	1.003	14.085
										Fig. S3b	lower		vector																																				hACE2
												SCoV2-Hu-1	1.021	0.591	0.388	1.626	0.648	1.217	0.282	0.299	0.328	0.61	0.77	1.094	0.559	0.366	0.233	0.288	0.996	1.214	0.689	0.514	0.3	0.595	0.669	0.725	1.09	0.612	1.085	0.45	0.846	1.902	0.634	0.871	0.58	0.546			5.734
												SCoV2-XBB.1	0.509	0.724	1.424	1.217	1.671	0.978	0.81	0.814	1.465	1.51	0.998	0.694	0.397	0.911	1.031	1.06	1.946	0.933	0.619	0.846	1.453	0.844	1.282	1.574	0.853	0.712	0.788	1.233	0.974	1.555	0.775	0.697					9.979
												SCoV2-XBB.1.5	0.277	0.625	0.818	0.979	1.008	0.382	0.495	0.699	0.941	0.38	1.247	0.342	0.221	0.542	0.726	1.728	0.383	0.266	0.249	0.528	0.871	0.602	1.33	0.446	0.287	0.208	1.004	1.827	0.801	0.448	1.879	0.631	0.633				6.458
[truncated: 107 more columns]

## Sheet: S7
										Fig. S7	Right		vector																																				hACE2
												Rs3367	0.169	0.274	0.338	0.169	0.209	0.169	0.273	0.169	0.173	0.169	0.169	0.169	0.251	0.433	0.367	0.177	0.229	0.223	0.209	0.283	0.171	0.169	0.169	0.169	0.206	0.171	0.169	0.169	0.206	0.171	0.169	0.171	0.17	0.169	0.283	0.215	1.182
												GX-P1E	0.171	0.169	0.267	0.169	0.33	0.222	0.169	0.169	0.174	0.208	0.169	0.169	0.494	0.169	0.444	0.245	0.169	0.237	0.225	0.169	0.419	0.169	0.334	0.292	0.169	0.224	0.169	0.18	0.169	0.171	0.213	0.169	0.213	0.169	0.22	0.169	0.399
												RaTG13	0.247	0.171	0.169	0.169	0.222	0.17	0.169	0.169	0.24	0.169	0.243	0.172	0.171	0.169	0.171	0.169	0.205	0.169	0.169	0.173	0.171	0.169	0.169	0.169	0.208	0.169	0.169	0.169	0.169	0.208	0.169	0.169	0.169	0.169	0.169	0.169	0.29
												RaTG13 T403R	0.353	0.485	0.169	0.248	0.203	0.24	0.589	0.206	0.17	0.249	0.208	0.306	0.359	0.644	0.216	0.208	0.782	0.169	0.169	0.174	0.171	0.208	0.169	0.213	0.169	0.169	0.171	0.169	0.169	0.169	0.169	0.21	0.169	0.207	0.169	0.169	4.236
												Btky72	0.623	0.774	0.23	0.204	0.169	0.212	0.265	0.17	0.169	0.169	0.207	0.169	0.169	0.332	0.169	0.172	0.169	0.169	0.169	0.233	0.209	0.169	0.205	0.169	0.169	0.169	0.212	0.169	0.169	0.244	0.169	1.379	0.736	1.26	0.169
[truncated: 107 more columns]

## Sheet: S8
										Fig. S8a	Hu-1	serum concentration (%)	D1			D4			D7			D8			D9
												10	0	0	0.585366	0.27894	0.279	0	0.22321	0.4	0	0.55096	0.6	0.701139	0	0	0.175285
												2.5	1.0989	0.8	1.95122	1.3947	0.837	0.97561	1.11607	0.9	0.780488	2.47934	1.1	1.05171	0.25	0.8	0.35057
												0.625	4.12088	3.6	7.60976	2.51046	2.232	5.65854	3.57143	4.5	5.26829	1.10193	2.5	10.6924	2	3.8	6.13497
												0.1563	44.7802	49	46.439	4.46304	6.137	5.46342	3.79464	4	8	37.1901	38	34.5311	4.75	8	18.0543
												0.0391	112.912	97	91.5122	44.9093	38.21	28.6829	64.9554	59	47.0244	96.6942	104	73.6196	65.5	73	58.5451
												0.0098	114.56	116	48.5203	115.481	106.3	13.2683	111.161	101	20.0976	115.702	110	39.6144	100	86	27.5782
												0	99.4505	101	100.878	101.255	98.74	100.878	95.7589	104	100.878	104.132	96	104.294	91.25	109	104.294
											Delta	serum concentration (%)	D1			D4			D7			D8			D9
												10	0.162734	0.163	0.667557	0	0.2	0.267023	0.355556	0.356	0.267023	0	0	0.690131	0	0	0.966184
												2.5	0.650936	0.325	7.47664	0.465839	0.9	0.267023	1.06667	2.844	2.53672	0.942655	1.571	5.65907	0.327065	0.327	1.65631
												0.625	18.0635	13.34	29.239	1.70808	0.6	4.27236	4.97778	6.4	4.93992	4.71328	5.027	25.8109	3.10711	2.617	10.766
												0.1563	88.69	73.72	85.9813	9.93789	8.7	15.3538	21.5111	13.16	23.6315	64.4148	68.81	85.7143	18.9698	24.86	40.4417
												0.0391	104.963	99.1	94.1255	85.2485	95	71.2951	112.711	133.2	98.3979	105.42	101.3	105.728	81.7661	85.04	79.9172
												0.0098	98.6168	104.6	69.7819	99.8447	115	30.3071	129.956	125	42.3231	101.807	104.5	72.4178	100.572	104.3	43.7083
												0	102.848	97.15	96.6622	97.0497	103	96.6622	91.3778	108.6	96.6622	103.378	96.62	100.897	97.3017	102.7	100.897
											BA.1	serum concentration (%)	D1			D4			D7			D8			D9
												10	0	0.3	0.6639	0	1	0	0	0.4	0.33195	0	0.3	1.39535	0	0	0
												2.5	3.37838	4.4	15.9336	0.32573	1.6	0.497925	0	1.2	3.48548	1.97368	2	5.89147	0.29895	1.196	2.94574
												0.625	45.2703	45	61.7427	4.56026	9.1	6.47303	7.50988	7.1	17.0954	13.8158	16	23.876	4.4843	4.783	12.093
												0.1563	89.8649	94	93.7759	18.241	27	36.6805	36.3636	39	46.1411	45.3947	52	77.8295	23.0194	30.19	55.8139
												0.0391	93.2432	96	111.203	78.8274	77	76.8465	90.5138	82	89.4606	85.5263	91	97.3643	69.0583	56.2	82.1705
												0.0098	110.473	93	88.9073	98.3713	93	40	113.439	128	50.899	103.947	97	66.3566	76.5321	96.26	50.0258
												0	94.9324	105	94.9378	97.3941	103	94.9378	111.462	89	94.9378	103.289	97	101.861	93.8714	106.1	101.861
											BA.2	serum concentration (%)	D1			D4			D7			D8			D9
												10	0.2004	0.4	0.91638	0.369	0	0	0.17637	0	0	0	0	1.60919	0.21322	0	0.45977
												2.5	2.60521	2	3.66552	0.92251	0.7	0.91638	0	0.4	0.91638	1.02564	0.41	4.13793	0	0	1.60919
												0.625	23.6473	27	27.9496	2.95203	3.1	4.811	2.46914	1.4	3.43643	10.2564	11.49	17.2414	3.41151	5.8	10.1149
												0.1563	85.1703	87	87.5143	13.0996	18	21.0768	14.9912	19	27.4914	63.7949	70.56	65.977	38.3795	43	48.046
												0.0391	109.82	92	85.9107	67.8967	73	64.1466	67.0194	61	61.1684	100.103	91.28	100.69	84.8614	88	88.9655
												0.0098	93.5872	102	67.1249	116.421	98	30.0114	94.8854	86	30.6987	106.872	102.2	61.3027	94.8827	109	49.0421
												0	101.403	99	101.031	89.6679	110	101.031	107.76	92	101.031	105.436	94.56	104.138	96.8017	103	104.138
											BA.4/5	serum concentration (%)	D1			D4			D7			D8			D9
												10	0.105988	0	1.2951	0	0	0.832562	0	0.1	0.370028	0.114679	0	1.71248	0.225225	0.2	1.35196
												2.5	12.5066	9.857	8.14061	0	0.11	1.2951	0.811124	0.5	1.75763	1.26147	0.3	7.84137	0.337838	0.6	4.32627
												0.625	61.4732	62.43	52.5439	4.63832	5.411	5.08788	4.40324	6.7	5.55042	32.9128	32	20.9103	16.1036	21	29.7431
												0.1563	91.6799	87.97	105.55	51.7946	51.02	46.716	58.7486	57	44.0333	96.789	95	93.3754	79.7297	78	90.0406
												0.0391	98.7811	100.1	99.0749	111.541	111.2	89.5467	113.094	112	96.5772	105.849	100	101.307	87.2748	102	97.1609
												0.0098	91.044	99.21	85.7231	118.498	109.9	47.1169	117.845	100	48.7203	103.899	105	71.8642	99.3243	107	72.3149
												0	106.518	93.48	101.203	101.822	98.18	101.203	101.622	98	101.203	97.0183	103	103.921	100.563	99	103.921
											XBB.1	serum concentration (%)	D1		D4		D7		D8		D9
												10	17.5287	28.1609	3.2567	8.5249	0.6705	1.341	6.8008	18.7739	5.2682	17.5287
												2.5	115.613	71.4559	52.682	36.59	36.3985	36.0153	97.1264	92.433	87.6437	78.4483
												0.625	112.069	128.736	95.2107	104.694	87.4521	100.383	98.9464	105.556	100.096	113.314
												0.1563	111.877	86.0153	88.9847	98.3716	88.6015	91.3793	115.134	104.215	102.203	102.874
												0.0391	75.4789	111.015	105.077	107.28	88.0268	99.8084	100.671	100.479	87.7395	93.9655
												0.0098	103.353	87.7395	109.004	85.9195	90.8046	87.931	90.1341	86.59	102.395	85.0575
												0	104.023	106.034	105.364	101.054	101.245	86.3027	105.364	101.149	86.59	102.874
											XBB.1.5	serum concentration (%)	D1		D4		D7		D8		D9
												10	40.5624	48.7558	1.4161	1.2138	0.9104	0.5058	9.3061	9.5084	8.9015	6.1703
												2.5	111.37	107.829	37.8313	43.1924	38.2359	40.6636	88.6102	82.7433	78.4948	77.8879
												0.625	109.65	103.581	98.7255	89.2171	95.792	82.1364	91.8471	96.2978	99.4335	89.0148
												0.1563	88.8125	95.5897	77.0787	93.8701	83.1479	81.3271	95.1851	89.1159	72.628	75.1568
												0.0391	90.2286	106.312	78.3937	93.6678	73.8418	65.9519	86.7894	92.3528	90.6332	79.1018
												0.0098	109.043	89.3182	84.8675	97.107	90.3298	98.7255	91.4424	92.6563	86.9917	79.2029
												0	110.763	104.896	86.8906	97.8151	107.02	92.454	84.2606	101.861	102.772	111.269
											Rs3367	Serum concentration (%)	D1			D4			D7			D8			D9
												10	0.854179	1.708	2.06287	0.48216	1.06	0.785855	1.3308	0.95	0.294695	0.991941	0.868	1.25	0.0940291	0.1881	0.673077
												2.5	6.83343	4.393	11.1984	5.78592	4.05	3.24165	5.13308	4.56	2.94695	4.83571	4.588	10	1.97461	1.5045	2.21154
												0.625	27.5778	35.02	31.5324	14.1755	18.6	14.9312	16.635	18.4	15.1277	25.7905	26.16	32.2115	12.6939	12.788	14.3269
												0.1563	70.6528	72.36	81.1395	46.0945	51.2	38.998	51.3308	53.8	48.723	59.6404	69.44	78.0769	49.0832	42.407	53.3654
												0.0391	86.6382	94.45	106.582	73.5776	91.7	71.611	84.4106	89.5	80.3536	87.5387	78.61	97.5961	82.0874	82.934	80
												0.0098	90.1769	94.2	73.0845	96.9142	98.5	41.8468	97.1483	93.1	48.0681	96.4662	96.84	69.2949	105.407	95.628	49.2308
												0	104.332	95.67	101.572	97.6856	102	101.572	98.8593	101	101.572	95.8462	104.2	95.5769	105.313	94.687	95.5769
											GX-P1E	Serum concentration (%)	D1			D4			D7			D8			D9
												10	0.954654	0.955	0.4	0	0.8	0	0	0	0	0	0	0	0	0	0
												2.5	6.68258	4.296	0.8	1.9084	0.8	2	0.378072	0.756	0.4	0.547945	1.644	3.08285	0	0.4	0
												0.625	25.7757	31.5	14	8.01527	6.9	2.8	2.6465	5.293	1.2	9.31507	12.05	7.70713	6.52174	6.2	3.85357
												0.1563	55.8473	87.83	70	31.2977	29	11.6	23.0624	21.55	12	48.2192	36.71	36.9942	33.3333	31	20.4239
												0.0391	101.671	95.94	87.6	86.6412	84	48	71.4556	68.05	42.4	83.8356	83.84	60.501	67.3913	78	57.8035
												0.0098	81.1456	92.12	57.2	102.672	111	20.8	86.2004	95.65	18.5333	103.014	92.6	35.0674	103.261	103	27.3603
												0	97.852	102.1	102.4	95.4198	105	102.4	98.6767	101.3	102.4	94.7945	105.2	103.661	102.536	97	103.661
											Btky72-RaACE2	Serum concentration (%)	D1			D4			D7			D8			D9
												10	1.0929	0.5	0.444939	0	0	0	0.333056	0	0	0	0.4	0.230681	0.254777	0	0
												2.5	2.18579	6	6.00667	0.462606	0.154	0.444939	0.832639	0.833	1.55729	1.21457	0.8	4.15225	0.254777	0.764	1.61476
												0.625	10.929	11	20.0222	4.47186	3.547	5.33927	3.99667	4.663	5.56173	12.9555	9.3	15.6863	6.36943	3.567	4.15225
												0.1563	68.306	58	70.7453	18.6584	22.36	20.0222	26.9775	30.47	27.1413	42.1053	46	45.6747	30.3185	29.55	28.143
												0.0391	72.6776	93	87.208	57.6715	68.47	65.1835	74.9376	72.94	78.3092	74.4939	66	81.6609	75.6688	75.41	58.3622
												0.0098	79.7814	74	59.3252	89.8998	99.77	30.1817	99.0841	92.59	37.0041	79.7571	110	47.674	105.223	99.87	30.2191
												0	103.279	97	99.4438	99.9229	100.1	99.4438	96.4197	103.6	99.4438	98.7854	101	96.1938	86.6242	113.4	96.1938
											Btky72-RfACE2	Serum concentration (%)	D1			D4			D7			D8			D9
												10	1.99875	1.999	5.30713	0.471698	0	0.19656	0.309598	0.7	1.17936	1.3986	1.28	2.45979	0.184502	0.55	0.473037
												2.5	12.6171	12.62	24.0786	1.41509	2.2	2.65356	3.71517	3.02	3.63636	6.29371	5.24	6.62252	1.93727	1.38	5.29801
												0.625	50.8432	48.22	55.7248	13.1289	13.1	14.0541	14.4737	17.6	28.6978	33.7995	31.9	41.5326	12.1771	13.3	17.5024
												0.1563	85.1968	89.07	104.177	46.5409	58.6	58.2801	58.9009	63.4	68.5995	75.2914	87.4	92.053	52.3985	51.5	75.3075
												0.0391	106.808	102.6	115.479	81.4465	96.2	91.4005	89.0093	97.6	99.7543	92.1911	95.1	97.4456	83.0258	81.3	91.4853
												0.0098	112.305	99.44	91.7936	96.0692	108	54.5782	93.6533	101	65.6839	100.117	106	77.0104	91.3284	91.1	61.4317
												0	103.935	96.06	102.998	98.1918	102	102.998	93.2663	107	102.998	98.0186	102	107.19	98.3395	102	107.19
											MERS-CoV	Serum concentration (%)	D1			D4			D7			D8			D9
												10	31.0909	32.7273	28.3636	19.2607	21.5953	23.93	16.7832	19.9301	24.1259	26.1111	32.7778	30	32.9949	22.8426	26.3959
												2.5	81.8182	78.5455	91.0909	56.0311	51.9455	46.6926	49.8252	38.8112	50.3496	84.4444	79.4444	89.4444	53.2995	50.7614	51.7766
												0.625	82.3636	111.273	111.818	99.2218	91.0506	99.8054	76.049	86.5385	95.979	90.5556	100	101.111	76.6497	73.0965	69.0355
												0.1563	112.364	123.273	116.727	115.564	114.397	103.891	91.7832	101.224	122.203	90	115.556	102.778	110.66	99.4924	81.2183
												0.0391	94.9091	133.636	99.2727	118.483	119.65	102.14	117.483	96.5035	88.6364	90	94.4444	120	104.061	85.7868	88.8325
												0.0098	97.6364	103.636	95.4545	89.2996	91.6342	119.066	79.1958	99.1259	100.699	101.111	102.222	96.1111	72.0812	91.3706	93.401
												0	84	100.364	115.636	116.731	89.2996	93.9689	104.371	101.748	93.8811	93.8889	98.3333	107.778	101.015	106.599	92.3858
										Fig. S8b		serum concentration (%)	SCoV2-Hu-1										SCoV2-Delta										SCoV2-BA.1										SCoV2-BA.2
												10	0	0	1	1	1	2	2	2	0	0	1	1	0	1	2	2	0	0	0	0	0	1	0	3	0	1	0	1	0	0	1	2	2	0	1	0	0
												2.5	4	3	5	3	5	4	9	4	1	3	4	2	3	6	6	16	6	10	2	2	10	13	1	5	0	3	6	6	1	4	13	10	5	4	0	2	5
												0.625	15	13	9	8	16	20	4	9	8	15	111	82	11	4	28	36	30	32	19	16	134	133	14	28	19	18	42	48	15	16	118	136	16	17	14	8	50
												0.1563	163	178	16	22	17	18	135	138	19	32	545	453	64	56	121	74	410	438	116	152	266	279	56	84	92	99	138	157	77	101	425	435	71	100	85	106	311
												0.0391	411	353	161	137	291	265	351	379	262	291	645	609	549	613	634	749	671	645	500	520	276	283	242	235	229	207	260	276	231	188	548	459	368	395	380	344	488
												0.0098	417	423	414	381	498	453	420	400	400	344	606	643	643	741	731	703	648	665	615	638	327	275	302	284	287	324	316	296	256	322	467	509	631	529	538	487	521
												0.0024	413	391	422	386	485	479	385	376	361	409	628	640	720	712	684	645	627	647	643	621	293	323	370	339	309	303	259	282	302	269	522	447	656	649	559	532	482
												0.0006	406	384	397	431	502	403	396	354	388	401	587	643	691	688	556	635	589	555	619	673	326	324	383	362	274	313	289	299	299	318	496	516	570	603	523	504	454
												0	362	366	363	354	429	467	378	348	365	435	632	597	625	663	514	611	658	615	595	628	281	311	299	315	282	224	314	294	314	355	506	492	486	598	611	523	514
												serum concentration (%)	Rs3367										GX-P1E										RaTG13 T403R										RaTG13
												10	7	14	5	11	14	10	8	7	1	2	2	2	0	2	0	0	0	0	0	0	0	0	3	2	0	0	1	0	1	1	0	2	0	0	0	0	1
												2.5	56	36	60	42	54	48	39	37	21	16	14	9	5	2	1	2	1	3	0	1	1	0	3	2	2	3	11	4	2	7	0	6	9	6	3	7	2
												0.625	226	287	147	193	175	194	208	211	135	136	54	66	21	18	7	14	17	22	18	17	5	8	8	16	18	13	4	2	8	13	8	7	21	14	13	22	7
												0.1563	579	593	478	531	540	566	481	560	522	451	117	184	82	75	61	57	88	67	92	85	122	103	20	31	13	15	53	60	17	11	27	32	17	18	19	10	17
												0.0391	710	774	763	951	888	942	706	634	873	882	213	201	227	219	189	180	153	153	186	216	641	614	269	269	317	310	529	602	346	325	107	139	68	76	63	65	93
												0.0098	739	772	1005	1021	1022	979	778	781	1121	1017	170	193	269	291	228	253	188	169	285	285	748	745	920	944	885	841	760	708	891	835	178	197	269	273	225	207	166
												0.0024	790	810	1043	1157	1068	1141	840	796	1148	1054	207	198	304	330	254	277	211	190	284	321	754	746	852	1028	1036	1024	818	829	1005	1035	239	197	385	413	381	346	178
												0.0006	829	832	1038	1175	824	1041	844	753	1056	1113	172	227	331	302	285	266	214	180	304	324	840	783	880	1134	1093	1010	780	825	1111	1065	209	214	337	410	340	349	206
												0	855	784	1013	1061	1040	1064	773	840	1120	1007	205	214	250	274	261	268	173	192	283	269	798	807	829	1129	1072	1112	776	857	978	998	243	191	379	371	361	354	231
												serum concentration (%)	Btky72-RaACE2										Btky72-RfACE2
												10	16	16	6	0	4	9	12	11	2	6	2	1	0	0	2	0	0	1	1	0
												2.5	101	101	18	28	48	39	54	45	21	15	4	11	3	1	5	5	3	2	1	3
												0.625	407	386	167	166	187	227	290	274	132	144	20	20	29	23	24	28	32	23	25	14
												0.1563	682	713	592	745	761	819	646	750	568	558	125	106	121	145	162	183	104	114	119	116
												0.0391	855	821	1036	1224	1150	1261	791	816	900	881	133	171	374	444	450	438	184	162	297	296
												0.0098	899	796	1222	1369	1210	1309	859	910	990	988	146	136	583	647	595	556	197	272	413	392
												0.0024	845	923	1270	1304	1210	1324	871	1046	1050	1044	173	166	454	508	642	580	215	219	359	474
												0.0006	847	868	1227	1365	1291	1305	875	888	1062	1005	176	231	706	693	642	649	257	267	429	500
												0	832	769	1249	1295	1205	1379	841	875	1066	1102	189	177	648	649	579	622	244	250	340	445
										Fig. S8c		serum concentration (%)	SCoV2-Hu-1															SCoV2-Delta															SCoV2-BA.1
												10	1	3	1	2	5	0	0	0	0	0	0	1	1	0	0	5	4	0	7	5	1	0	0	0	0	0	2	7	6	4	13	11	12	8	5	11	8
												2.5	9	15	11	3	3	6	5	4	9	4	3	15	10	3	2	5	3	3	2	3	11	3	4	0	7	1	5	26	28	28	69	78	74	14	20	10	7
												0.625	68	61	81	18	31	13	29	41	32	22	36	35	17	10	18	437	401	466	51	48	3	147	29	199	60	71	62	112	106	137	248	287	230	95	95	103	166
												0.1563	290	278	201	81	88	122	162	158	145	59	28	54	59	78	67	955	825	797	215	360	439	760	782	1085	153	133	149	914	479	659	384	342	366	309	265	285	334
												0.0391	370	380	407	330	299	306	459	396	421	130	141	103	244	203	196	958	902	1032	837	979	747	1078	1190	1499	629	710	667	874	1283	671	384	437	412	365	344	342	406
												0.0098	400	382	435	536	515	557	497	485	428	304	379	299	398	262	369	922	1011	821	1010	1084	1056	1189	1187	1006	940	966	856	1373	561	945	424	400	472	348	396	439	358
												0	421	370	477	506	544	527	492	467	414	472	439	423	421	410	317	856	884	1035	1039	1103	1017	914	966	891	1017	1068	932	1051	1164	970	402	380	399	448	379	420	427
												serum concentration (%)	Rs3367															GX-P1E															RaTG13 T403R
												10	22	26	32	383	297	74	38	33	37	9	5	2	9	9	12	2	3	0	1	4	1	6	2	1	2	0	0	0	0	0	1	1	1	1	1	0	0
												2.5	196	196	196	96	91	101	127	168	127	29	26	15	22	54	24	3	7	6	1	2	4	2	5	1	2	1	1	1	1	2	14	5	16	6	11	7	7
												0.625	691	604	627	553	618	397	647	581	648	144	158	159	168	194	219	16	38	21	10	12	8	41	19	54	5	7	7	3	10	9	54	51	75	47	51	42	52
												0.1563	1043	916	969	754	807	722	1038	1058	1056	356	341	297	455	380	388	129	159	162	89	87	118	101	121	129	24	23	25	17	32	33	237	227	266	179	196	247	211
												0.0391	1087	1153	1121	1036	1026	1057	1058	1106	1056	704	620	627	728	690	695	159	148	137	137	161	176	188	133	193	100	100	99	70	104	106	816	800	920	696	625	668	605
												0.0098	1101	1002	1080	1120	1154	1240	1110	1060	1102	797	707	823	817	769	790	222	196	252	212	201	250	237	160	171	171	152	175	195	148	183	1060	1047	1024	879	978	1125	903
												0	1136	1208	1023	1193	1269	1170	1077	1110	1066	828	784	898	836	837	737	228	261	243	260	249	220	197	284	225	264	206	229	278	246	240	1107	1013	1078	1062	1154	1067	1063
												serum concentration (%)	Btky72-RaACE2															Btky72-RfACE2
												10	28	32	58	153	143	179	129	77	99	13	4	5	13	10	4	1	3	2	4	5	3	8	4	5	0	0	0	1	1	0
												2.5	128	163	159	522	539	528	328	441	259	42	29	39	39	38	32	0	22	10	62	14	28	37	25	26	3	3	1	3	1	0
												0.625	690	709	811	1319	1417	1304	1351	1376	1427	135	133	150	206	183	217	182	32	122	191	244	430	193	234	360	16	12	23	29	16	16
												0.1563	1436	1524	1412	1770	1812	1827	1845	1823	1859	461	400	414	485	639	543	411	723	792	954	667	901	890	870	814	115	86	61	103	67	117
												0.0391	1636	1611	1627	2066	1969	1984	2018	1945	1954	779	696	759	703	786	781	873	648	390	1248	1065	1074	1110	1157	1070	256	229	187	230	168	208
												0.0098	1491	1691	1313	1973	1984	1788	1945	1998	1894	738	876	783	763	761	910	949	773	905	1110	1141	1157	1186	733	811	313	367	240	253	258	272
												0	1380	1462	1808	1799	1889	1664	1783	1750	1739	912	880	875	896	901	840	944	1035	940	1082	1077	1092	1050	1119	1022	347	296	330	295	298	255
[truncated: 58 more columns]
