# Supplementary material for: Determinants of species-specific utilization of ACE2 by human and animal coronaviruses
Source: Commun Biol. 2023 Oct 17;6:1051. doi: 10.1038/s42003-023-05436-3 (PMC10582019; doi:10.1038/s42003-023-05436-3)
Supplement: Supplementary file 5 — Supplementary Data 2 [file 42003_2023_5436_MOESM5_ESM.xlsx]

## Sheet: sheet 1
Supplementary Data 2. Primers used for generating plasmid contructs
Name	Oligonucleotides (5'-3')	Company
vector strep_Fw	CGGGGATCCTGAGAACTTCAGGGTGAGTTTGGGGACCCTTGATTGTTCTTTC	Biomers.net
vector strep_Rev	TTCTCAGGATCCCCGGGTACCGAGCTCGAATTCTAGAAGGCCTACGCGCT	Biomers.net
SARS-CoV-2 Hu-1 spike_Fw	CGTAGGCCTTCTAGAATGTTTCTGCTGACCACCAAG	Biomers.net
SARS-CoV-2 Hu-1 spike_Rev	CTGGGGGTGGCTCCAGTTGCTGCCGCCGGTGTAGTGCAGTTTCACGC	Biomers.net
SARS-CoV-2 Delta spike_Fw	CGTAGGCCTTCTAGAATGTTCGTGTTTCTGGTGCTG	Biomers.net
SARS-CoV-2 Delta spike_Rev	CCAGTTGCTGCCGCCGGTGTAGTGCAGTTTCACGC	Biomers.net
SARS-CoV-2 BA.1 spike_Fw	CGTAGGCCTTCTAGAATGTTCGTGTTTCTGGTGCTG	Biomers.net
SARS-CoV-2 BA.1 spike_Rev	CCAGTTGCTGCCGCCGGTGTAGTGCAGTTTCACGC	Biomers.net
SARS-CoV-2 BA.2 spike_Fw	CGTAGGCCTTCTAGAATGTTCGTGTTTCTGGTGC	Biomers.net
SARS-CoV-2 BA.2 spike_Rev	CTGGGGGTGGCTCCAGTTGCTGCCGCCGGTGTAGTGCAGTTTCACG	Biomers.net
SARS-CoV-2 BA.4/5 spike_Fw	CGTAGGCCTTCTAGAATGTTCGTGTTTCTGGTGC	Biomers.net
SARS-CoV-2 BA.4/5 spike_Rev	CTGGGGGTGGCTCCAGTTGCTGCCGCCGGTGTAGTGCAGTTTCACG	Biomers.net
SARS-CoV-2 XBB.1/1.5 spike_Fw-1	GGTTCTGGTGGTAAGCCTATCC	Biomers.net
SARS-CoV-2 XBB.1/1.5 spike_Rev-1	GCAGCACCAGAAACACGAACAT	Biomers.net
SARS-CoV-2 XBB.1/1.5 spike_Fw-2	ATGTTCGTGTTTCTGGTGCTGC	Biomers.net
SARS-CoV-2 XBB.1/1.5 spike_Rev-2	CTTGCAGCAGCTGCCACA	Biomers.net
SARS-CoV-2 XBB.1/1.5 spike_Fw-3	TGTGGCAGCTGCTGCAAGTTCGACGAGGACGATTCTGAGCCCGTGCTGAAGGGCGTGAAACTGCACTACACCGGTTCTGGTGGTAAGCCTATCC	Biomers.net
SARS-CoV-2 XBB.1/1.5 spike_Rev-3	GGATAGGCTTACCACCAGAACCGGTGTAGTGCAGTTTCACGCCCTTCAGCACGGGCTCAGAATCGTCCTCGTCGAACTTGCAGCAGCTGCCACA	Biomers.net
SARS-CoV-1 spike_Fw	CGTAGGCCTTCTAGAATGTTTATTTTTCTGCTGTTTCTGAC	Biomers.net
SARS-CoV-1 spike_Rev	CTGGGGGTGGCTCCAGTTGCTGCCGCCAGTGTAATGCAGTTTCACGC	Biomers.net
MERS-CoV spike_Fw	CGTAGGCCTTCTAGAATGATTCACTCCGTGTTCCTG	Biomers.net
MERS-CoV spike_Rev	CTGGGGGTGGCTCCAGTTGCTGCCGCCGTGGACATGCACCTTGTGG	Biomers.net
HCoV-229E spike_Fw	CGTAGGCCTTCTAGAATGTTCGTGCTGCTGGTGG	Biomers.net
HCoV-229E spike_Rev	CTGGGGGTGGCTCCAGTTGCTGCCGCCCTGGATGTGGATCTTCTCCAC	Biomers.net
HCoV-NL63 spike_Fw	CGTAGGCCTTCTAGAATGAAGCTGTTCCTGATCCTG	Biomers.net
HCoV-NL63 spike_Rev	CTGGGGGTGGCTCCAGTTGCTGCCGCCCTGCACGTGCACCTTCTCAAAC	Biomers.net
HCoV-OC43 spike_Fw	CGTAGGCCTTCTAGAATGTTTCTCATCCTGTTGATTTCTC	Biomers.net
HCoV-OC43 spike_Rev	CTGGGGGTGGCTCCAGTTGCTGCCGCCATCATCATGACTTGTTTTTATTACAAGC	Biomers.net
BatCoV-RaTG13 spike_Fw	CGTAGGCCTTCTAGAATGTTCGTGTTCCTGGTGCTG	Biomers.net
BatCoV-RaTG13 spike_Rev	CTGGGGGTGGCTCCAGTTGCTGCCGCCGGTGTAGTGCAGCTTCACGC	Biomers.net
TOR2 spike_Fw	CGTAGGCCTTCTAGAATGTTTATCTTTCTGCTGTTTCTGAC	Biomers.net
TOR2 spike_Rev	CTGGGGGTGGCTCCAGTTGCTGCCGCCGGTATAGTGCAGCTTAACGC	Biomers.net
HKU1 spike_Fw	CGTAGGCCTTCTAGAATGCTGCTGATCATCTTCATC	Biomers.net
HKU1 spike_Rev	CTGGGGGTGGCTCCAGTTGCTGCCGCCATCGTCATGAGAGGTCTTTATGAC	Biomers.net
CoVZC45 spike_Fw	CGTAGGCCTTCTAGAATGTTATTTTTCCTGTTCTTGC	Biomers.net
CoVZC45 spike_Rev	CTGGGGGTGGCTCCAGTTGCTGCCGCCAGTATAGTGAAGTTTGACCCCTTTC	Biomers.net
BtKY72 spike_Fw	CGTAGGCCTTCTAGATGAAGTTTTTCATCCTCCTCAG	Biomers.net
BtKY72 spike_Rev	CTGGGGGTGGCTCCAGTTGCTGCCGCCAGTATAATGCAGTTTAACGCCAGAC	Biomers.net
BtCoV/BM48-31/2008 spike_Fw	CGTAGGCCTTCTAGAATGAAGTTTCTCGCATTCTTG	Biomers.net
BtCoV/BM48-31/2008 spike_Rev	CTGGGGGTGGCTCCAGTTGCTGCCGCCAGTGTAATGCAGTTTGACTCCTG	Biomers.net
Rf1 spike_Fw	CGTAGGCCTTCTAGAATGAAGATCCTCATTTTTGC	Biomers.net
Rf1 spike_Rev	CTGGGGGTGGCTCCAGTTGCTGCCGCCCGTGTAATGTAACTTCACTCCTTTC	Biomers.net
Rm1 spike_Fw	CGTAGGCCTTCTAGAATGAAGGTGCTCATCTTC	Biomers.net
Rm1 spike_Rev	CTGGGGGTGGCTCCAGTTGCTGCCGCCTGTGTAATGAAGCTTCACGC	Biomers.net
Rs3367 spike_Fw	CGTAGGCCTTCTAGAATGAAACTGCTGGTTTTGG	Biomers.net
Rs3367 spike_Rev	CTGGGGGTGGCTCCAGTTGCTGCCGCCTGTGTAGTGCAACTTGACTCC	Biomers.net
PCoV_GX-P1E spike_Fw	CGTAGGCCTTCTAGAATGTTCGTCTTTCTCTTCG	Biomers.net
PCoV_GX-P1E spike_Rev	ACTGGGGGTGGCTCCAGTTGCTGCCGCCTGTGTAGTGCAGTTTCACTCC	Biomers.net
HKU9 spike_Fw	CGTAGGCCTTCTAGAATGTTCCTGATATTTCTGCTCTTGTC	Biomers.net
HKU9 spike_Rev	CTGGGGGTGGCTCCAGTTGCTGCCGCCGGCGGTACGTTTATTGTGC	Biomers.net
Rc-o319 spike_Fw	CGTAGGCCTTCTAGAATGTTTATTCTCGTCCTGCTG	Biomers.net
Rc-o319 spike_Rev	CTGGGGGTGGCTCCAGTTGCTGCCGCCGGTGTAATGCAGCTTAACGC	Biomers.net
Civet007 spike_Fw	CGTAGGCCTTCTAGAATGTTCATCTTCCTGTTATTCCTC	Biomers.net
Civet007 spike_Rev	CTGGGGGTGGCTCCAGTTGCTGCCGCCTGTGTAGTGCAGTTTTACCCC	Biomers.net
BatCoV-RaTG13 T403R spike_Fw	TGATCAGAGGCGACGAGGTGAGACAGATC	Biomers.net
BatCoV-RaTG13 T403R spike_Rev	CGTCGCCTCTGATCACGAAGCTGTCGGCG	Biomers.net
SARS-CoV-2 BA.2 D69-70 spike_Fw	TCCGGCACCAATGGCACC	Biomers.net
SARS-CoV-2 BA.2 D69-70 spike_Rev	GATGGCGTGGAACCAGGTC	Biomers.net
SARS-CoV-2 BA.2 L452R spike_Fw	TACAATTACCgGTACCGGCTGTTC	Biomers.net
SARS-CoV-2 BA.2 L452R spike_Rev	GTTGCCGCCGACTTTGGA	Biomers.net
SARS-CoV-2 BA.2 F486V spike_Fw	CGTGGCAGGCgTCAACTGCTA	Biomers.net
SARS-CoV-2 BA.2 F486V spike_Rev	CCGTTACAAGGCTTGTTGC	Biomers.net
SARS-CoV-2 BA.2 R493Q spike_Fw	TTCCCACTGCaGTCCTACGGC	Biomers.net
SARS-CoV-2 BA.2 R493Q spike_Rev	GTAGCAGTTGAAGCCTGC	Biomers.net
vector V5_Fw	CTCTAGAGGGAGCGGCGGCAAACCAATC	Biomers.net
vector V5_Rev	CCGCTCCCTCTAGAGCGGCCGCTGGCGG	Biomers.net
RfACE2 L24R_Fw	GAGGACCGCGCCAAAAAGTTTCTCGACG	Biomers.net
RfACE2 L24R_Rev	TTTGGCGCGGTCCTCTGTAGTTGATTGTG	Biomers.net
RfACE2 K27I_Fw	CCAAAATCTTTCTCGACGATTTTAACTCAGAAGC	Biomers.net
RfACE2 K27I_Rev	CGAGAAAGATTTTGGCGAGGTCCTCTGTAG	Biomers.net
RfACE2 D31N_Fw	CTCGACAACTTTAACTCAGAAGCAGAGAATCTGAG	Biomers.net
RfACE2 D31N_Rev	GTTAAAGTTGTCGAGAAACTTTTTGGCGAG	Biomers.net
RfACE2 S34H_Fw	TTTAACCACGAAGCAGAGAATCTGAGCCAC	Biomers.net
RfACE2 S34H_Rev	CTCTGCTTCGTGGTTAAAATCGTCGAGAAACTTTTTGG	Biomers.net
RfACE2 N38D_Fw	AGCAGAGGATCTGAGCCACCAGTCCAG	Biomers.net
RfACE2 N38D_Rev	CTCAGATCCTCTGCTTCTGAGTTAAAATCGTC	Biomers.net
RfACE2 H41Y_Fw	TCTGAGCTACCAGTCCAGCCTTGCTTC	Biomers.net
RfACE2 H41Y_Rev	GACTGGTAGCTCAGATTCTCTGCTTCTGAG	Biomers.net
RfACE2 F83Y_Fw	CTAAAAATTACAGCCTCGAAGAGATCCAC	Biomers.net
RfACE2 F83Y_Rev	GGCTGTAATTTTTAGCCAACTTGCTTTGCTTC	Biomers.net
RfACE2 S84P_Fw	AAATTTCCCCCTCGAAGAGATCCACAACG	Biomers.net
RfACE2 S84P_Rev	TCGAGGGGGAAATTTTTAGCCAACTTGCTTTGC	Biomers.net
RfACE2 S387T_Fw	TTACGCAACCCAGCCATACTTATTGCG	Biomers.net
RfACE2 S387T_Rev	GGCTGGGTTGCGTAAGCCATGTCGTAC	Biomers.net
